# Supplementary material for: Benefits of Regular Intake of Glucolacto-Oligosaccharides on Gut Health in Adults with Low Defecation Frequency: A Randomized, Double-Blind, Placebo-Controlled Study
Source: Microorganisms. 2026 Apr 23;14(5):955. doi: 10.3390/microorganisms14050955 (PMC13209567; doi:10.3390/microorganisms14050955)
Supplement: Supplementary file 1 [file microorganisms-14-00955-s001.zip]

Archive with 1 entries (1 files):
- microorganisms-4207046-supplementary.pdf
